# Supplementary material for: Density‐Dependent Expression of Epitranscriptomic, Stress and Appetite Regulating Genes in Atlantic Salmon
Source: Mol Ecol. 2026 Jan 2;35(1):e70230. doi: 10.1111/mec.70230 (PMC12759207; doi:10.1111/mec.70230)
Supplement: Supplementary file 2 — Table S1: Number of fish and densities at important time points during rearing in semi‐natural environmental conditions. Table S2: Number of fish used by family, sex and genotype, for the weight and the gene expression analysis. Table S3: Primer information. Functional annotation is based on data obtained from GeneCards (https://www.genecards.org). Table S5: Summary of Analysis of Variance (ANOVA) results. Table S4: Cq values (means based on triplicate measurements) and log2RQ data. [file MEC-35-e70230-s001.zip]

Archive with 2 entries (2 files):
- mec70230-sup-0002-TableS1-S5.docx
- mec70230-sup-0003-TableS4.xlsx
