# Supplementary material for: Density‐Dependent Expression of Epitranscriptomic, Stress and Appetite Regulating Genes in Atlantic Salmon
Source: Mol Ecol. 2026 Jan 2;35(1):e70230. doi: 10.1111/mec.70230 (PMC12759207; doi:10.1111/mec.70230)
Supplement: Supplementary file 2 — Table S1: Number of fish and densities at important time points during rearing in semi‐natural environmental conditions. Table S2: Number of fish used by family, sex and genotype, for the weight and the gene expression analysis. Table S3: Primer information. Functional annotation is based on data obtained from GeneCards (https://www.genecards.org). Table S5: Summary of Analysis of Variance (ANOVA) results. Table S4: Cq values (means based on triplicate measurements) and log2RQ data. [file MEC-35-e70230-s001.zip › mec70230-sup-0003-TableS4.xlsx]

## Sheet: Sheet1
Supplementary table 4: Cq values (Means based on triplicate measurements) and log₂RQ Data
											Cq values																														log2 RQ
						genotypes		m6A			HKG		Stress-related genes						Appetite-related genes						Epitranscriptomic-related genes																Stress-related genes						Appetite-related genes
sample_id	Family	weight	length	Density	Sex	six6	vgll3	m6A Batch	m6A_Qty	m6A_per	elf1a	hprt1	nr3c1	nr3c2	crf1a1	crf1a2	crf1b1	crf1b2	agrp1	cart2a	cart2b	pomca1	pomca2	npya1	mettl3	mettl14	wtap	Alkbh5.1	Alkbh5.2	Fto1	Fto2	ythdc1.1	ythdc1.2	ythdc2	ythdf1.1	ythdf1.2	ythdf1.3	ythdf2.1	ythdf2.2	ythdf3	nr3c1	nr3c2	crf1a1	crf1a2	crf1b1	crf1b2	agrp1	cart2a	cart2b
HT_4	F3	33.5	155	HD	M	H	L	B	0.0268353	0.0142893	20.7027	24.0276	28.0201	26.8298	30.0632	29.0305	28.0593	26.1984	26.805	27.5233	22.1391	27.4837	29.2138	26.2103	30.73	26.43	26.03	25.67	27.54	27.22	32.4	27.21	25.35	29.29	25.53	24.2	24.72	27.35	28.17	24.78	1.66653	0.758117	1.32557	1.90317	0.958764	0.516382	1.8894	0	0.841763
HT_5	F3	24.7	139	HD	M	E	L	A	0.0303654	0.016273	21.0727	24.7716	28.2584	27.2417	31.5755	29.2805	27.3544	26.1881	27.4828	25.9892	22.0038	26.3298	27.1621	24.7838	30.97	26.42	26.44	25.64	27.96	27.91	32.3	27.49	26.11	30.05	25.97	24.66	24.87	28.21	29.43	25.33	1.97244	0.890346	0.357389	2.19731	2.20777	1.07084	1.75571	2.07825	1.52124
HT_10	F3	17.2	126	HD	F	L	H	A	0.00825938	0.00422259	20.8686	24.4035	28.5025	27.2718	29.4142	30.0445	26.8116	26.2523	26.0878	26.4814	22.1275	28.8177	29.8751	27.3078	30.81	27.07	26.05	25.98	28.06	27.92	32.01	27.71	26.24	29.96	26.24	24.82	24.59	28.27	28.33	25.39	1.44786	0.579844	2.23832	1.15296	2.47018	0.72617	2.87027	1.3057	1.1171
HT_12	F3	23.77	138	HD	F	H	E	B	0.035461	0.020884	20.349	24.0679	28.0362	26.6565	29.1739	28.5997	28.0422	26.1617	26.3885	26.4479	22.0247	26.6607	28.0059	26.5524	30.22	26.46	25.67	26.05	27.82	27	31.4	27.06	25.23	29.13	25.38	24.94	25.13	27.3	28.36	24.97	1.47768	0.758532	2.04205	2.16121	0.80298	0.380246	2.13311	0.90263	0.783277
HT_16	F3	43.86	163	HD	F	H	L	B	0.0234809	0.0115784	20.394	23.8783	27.7517	26.4749	30.6716	29.2152	28.0976	26.1837	27.2475	26.1265	22.7451	25.5729	27.1051	26.7007	30.13	26.53	25.76	25.94	27.36	27.32	31.88	27.08	25.08	28.82	25.34	24.56	24.54	27.13	27.54	24.49	1.69927	0.877277	0.4814	1.48282	0.684681	0.29534	1.21119	1.16109	0
HT_17	F3	25.38	146	HD	F	L	L	B	0.0321066	0.0162647	20.5762	24.0963	28.3453	27.0597	29.3768	27.2173	28.0793	25.9101	25.1077	26.3733	21.9198	28.2717	30.9163	26.44	30.63	27.21	26.57	25.56	27.65	27.55	32.36	27.23	25.6	28.19	26	24.91	24.63	28.26	27.75	25.24	1.30485	0.491688	1.97548	3.67994	0.902256	0.76813	3.55017	1.11356	1.02455
HT_18	F3	50.31	169	LD	M	E	H	A	0.0178143	0.0102381	21.2368	24.733	28.8525	27.2426	30.8533	30.5155	29.217	27.2189	28.8659	27.2671	22.3861	27.6905	28.9982	27.2835	31.08	26.62	26.34	24.84	28.17	27.98	32.21	27.96	26.36	30.57	26.35	25.22	24.95	28.2	28.22	25.62	1.44924	0.960364	1.15055	1.03327	0.416063	0.110951	0.443553	0.871296	1.20984
HT_20	F3	48.43	173	LD	M	L	H	A	0.0214582	0.013005	21.3118	24.6715	28.0795	27.1576	31.4105	28.9419	26.6404	26.0983	28.3736	26.2697	22.4278	27.6751	28.9737	26.9611	30.47	26.93	26.06	24.91	27.9	27.69	32.26	27.83	26.35	29.78	26.39	25.07	25.98	28.01	28.32	25.44	2.23406	1.05726	0.605215	2.6187	3.00451	1.24337	0.947759	1.88054	1.18001
HT_21	F3	39.5	158	LD	F	L	E	B	0.030669	0.0161756	20.8623	24.2288	28.1258	26.7205	31.1472	29.3356	28.0991	26.3799	27.3288	26.7149	22.8621	28.5875	29.9347	26.2935	30.34	26.27	25.55	26.13	27.76	27.28	32.49	27.11	25.39	29.48	25.89	24.86	24.52	27.69	28.09	25.04	1.74023	1.04677	0.420955	1.77742	1.09826	0.514241	1.54494	0.987805	0.298085
HT_23	F3	40.4	159	LD	M	H	L	B	0.0158137	0.00768401	20.3911	23.9365	28.1773	26.8227	31.1783	29.1406	27.4272	25.8072	26.6693	26.494	22.3482	28.1991	29.2892	26.4477	30.32	26.16	26.04	25.83	27.65	27.9	32.26	27.2	25.62	29.39	25.88	24.23	24.27	28.01	28	24.76	1.29896	0.554732	0	1.58272	1.38035	0.69713	1.81465	0.818923	0.422228
HT_24	F3	51.7	170	LD	M	L	L	A	0.0153041	0.00730857	21.0819	24.7962	28.2564	27.234	30.7126	29.3677	27.4339	26.1589	29.1568	26.4591	22.1254	29.5847	30.751	27.1607	30.61	26.41	26.39	25.82	28.04	27.81	33.34	27.56	26.14	30.29	26.19	24.72	25.08	28.25	30.78	25.35	1.99073	0.914419	1.23666	2.12654	2.14459	1.11629	0.0980313	1.62475	1.41592
HT_26	F3	49.01	171	LD	F	L	E	A	0.037653	0.0200495	21.1511	24.4441	28.6384	27.5671	29.8948	29.1448	26.9343	26.1163	27.9882	25.7672	22.4722	28.4018	29.6245	26.6791	30.7	27.22	26.28	26.11	28.51	27.99	32.75	27.9	26.3	30.11	26.36	25.21	24.83	28.41	28.55	25.84	1.48307	0.45556	1.9288	2.22373	2.51853	1.03326	1.14102	2.19097	0.943397
HT_27	F3	35.33	150	LD	F	L	L	A	0.0170046	0.00938444	20.5366	24.3052	27.3394	26.2344	30.8379	29.1117	27.1847	25.8867	27.4131	25.6504	22.4213	27.6709	28.3512	22.83	29.68	25.23	25.49	25.04	26.89	26.71	31.18	26.74	24.64	28.52	25.22	24.66	25.01	26.95	27.15	24.55	2.3856	1.39183	0.58919	1.8603	1.87159	0.866375	1.31954	1.91126	0.597806
HT_28	F3	34.54	151	LD	F	E	H	A	0.00834035	0.00434393	21.3951	25.0044	28.51	27.3907	29.9509	28.9793	26.3648	26.1533	27.4391	25.0066	22.6358	28.3153	29.423	24.9796	30.68	27.39	26.45	26.05	28.45	28.31	32.05	28.24	26.54	29.69	26.6	25.19	25.44	28.01	28.27	26.53	2.00288	1.02342	2.26414	2.78066	3.47941	1.38769	2.08149	3.34298	1.1713
HT_29	F3	34.83	151	LD	M	E	L	A	0.018867	0.010552	20.535	24.0562	27.2944	26.3239	29.2959	28.3612	25.8316	25.1958	27.4997	24.3926	22.3681	27.9301	29.3031	23.4505	30.09	25.62	25.37	25.45	27.35	26.64	31.26	26.39	24.87	28.66	25.39	24.21	24.26	27.84	27.76	24.52	2.31498	1.18665	2.01558	2.49516	3.10907	1.44165	1.11736	3.05339	0.5354
HT_30	F3	39.87	160	LD	M	L	H	B	0.0345026	0.016383	20.4083	23.8406	27.7949	26.5107	29.3423	28.4607	28.1702	26.0839	26.4858	26.3257	22.1676	20.9633	21.9572	26.3387	30.01	26.03	26.29	25.46	27.32	27.18	31.46	26.88	25.07	29.02	25.51	24.41	23.33	27.69	27.65	24.66	1.64627	0.831761	1.80105	2.22759	0.602366	0.385376	1.96317	0.952162	0.567793
HT_31	F3	42.48	161	LD	F	H	E	B	0.00622963	0.00327531	20.7538	24.1019	27.7574	26.7126	31.0512	27.998	27.6879	26.0199	26.7837	26.4632	22.1824	28.851	30.1116	26.6419	30.23	27.25	25.8	25.8	27.53	27.16	31.44	27.3	25.29	30.08	25.68	24.74	25.17	27.5	29.17	24.72	1.99123	0.937349	0.399594	2.99773	1.39212	0.756867	1.97275	1.12214	0.860428
HT_33	F5	27.09	136	LD	F	H	E	B	0.0397738	0.0211114	20.9667	24.1497	28.5056	26.9498	29.6423	29.6871	28.7362	26.43	27.517	26.5762	22.5489	28.919	30.0763	26.5859	30.84	26.83	26.29	25.98	28.1	28.19	32.1	27.56	26.18	29.76	26.12	24.79	24.54	27.46	28.08	24.96	1.37979	0.836868	1.94527	1.44538	0.480611	0.483466	1.37616	1.14592	0.630705
HT_34	F5	30.36	144	LD	M	L	L	A	0.0205675	0.0104509	20.6556	24.1823	27.9956	26.7227	29.9213	28.9664	27.6124	25.6864	26.6089	25.8797	22.5291	27.5992	28.997	25.9505	30.03	26.33	25.62	25.55	27.48	27.75	31.63	27.15	25.26	29.18	25.84	24.64	24.78	26.94	27.34	24.88	1.7373	0.911442	1.51369	2.01354	1.45184	1.07451	2.13171	1.68987	0.497916
HT_36	F5	31.01	143	LD	M	E	L	A	0.0247781	0.0131519	20.9713	24.3712	28.3997	27.374	29.2711	28.5544	25.9973	25.8334	28.1477	25.3736	22.6113	29.3274	30.8553	25.2743	30.22	26.84	26.16	25.7	27.82	28.02	32.53	27.46	26.21	29.51	26.29	25.16	25.15	27.91	28.37	25.41	1.59113	0.51804	2.42184	2.68351	3.32494	1.18549	0.85082	2.45396	0.673678
HT_38	F5	23.12	125	LD	F	E	E	B	0.0297106	0.0147814	20.5219	24.0632	28.2534	27.0102	29.7453	29.0578	27.9289	25.6862	28.6132	25.8383	22.0034	29.075	30.2547	27.115	30.58	27.05	25.75	25.55	27.85	28.11	32.54	27.29	25.7	29.81	26.02	24.93	24.35	27.54	27.89	25.16	1.35205	0.496518	1.5623	1.79476	1.00791	0.9474	0	1.60389	0.89623
HT_40	F5	31.28	142	LD	M	E	H	A	0.0286649	0.0180965	21.0089	24.4291	28.5009	27.0237	30.1008	29.259	28.0349	26.6534	27.7219	26.3988	22.2936	28.9815	30.3557	27.4473	30.71	27.02	26.24	25.93	28.17	27.91	32.26	27.48	26.24	30.21	26.41	25.14	25.72	27.94	28.92	25.28	1.53708	0.915475	1.63929	2.02607	1.33443	0.412663	1.32377	1.47582	1.03859
HT_41	F5	31.87	146	LD	M	L	H	B	0.0215641	0.0230386	20.7127	24.2733	28.3105	26.9647	28.9934	29.4148	26.8923	26.1716	26.9122	26.3622	22.8151	22.4582	24.0132	26.1548	30.7	26.79	25.71	25.71	27.79	27.64	31.8	27.77	25.62	29.63	25.9	24.81	24.41	27.56	28.17	25.2	1.49537	0.742328	2.51457	1.63811	2.24493	0.662294	1.90137	1.28031	0.284946
HT_42	F5	27.57	139	LD	F	L	L	B	0.0431282	0.0237229	20.6446	24.2083	28.2665	26.9954	29.7501	28.5436	26.4407	25.5595	26.6163	26.1711	22.3178	28.4799	29.1981	26.6075	30.3	26.17	26.15	25.5	27.79	27.66	31.99	27.4	25.7	30.09	26.06	24.96	24.47	27.5	28.12	25.32	1.47243	0.644801	1.69092	2.44242	2.62959	1.20755	2.13036	1.40455	0.715327
HT_43	F5	33.59	145	LD	M	L	E	B	0.0196473	0.0109152	20.4254	23.8258	28.0746	26.5751	29.2703	28.1364	26.09	25.2615	27.4002	26.1563	22.2034	28.4202	30.6843	27.0724	30.03	26.27	26.43	25.32	27.51	27.68	31.57	27.69	25.42	29.13	25.85	24.35	25.07	28.06	27.52	24.54	1.369	0.769764	1.8754	2.55421	2.68494	1.21023	1.05113	1.12398	0.534439
HT_44	F5	37.81	155	LD	F	E	E	A	0.0433212	0.0244753	21.8486	25.0459	29.714	28.0034	30.2154	30.5937	28.5209	27.5417	28.4594	26.3017	23.0428	29.0091	31.3543	27.9177	31.3	27.23	26.67	25.54	29.32	29.24	32.94	28.52	27.3	30.6	27.16	26.24	25.51	28.67	30.14	26.13	1.06207	0.673877	2.26282	1.42945	1.58654	0.262446	1.32439	2.31105	1.02747
HT_46	F5	41.43	155	LD	F	E	L	A	0.0120652	0.00611204	20.3117	23.9728	27.9673	26.8154	29.3694	28.0936	25.3269	24.709	27.2513	25.6816	21.9566	27.2343	28.2274	23.5283	29.97	25.88	25.5	26.02	27.47	27.23	31.62	27.05	25.28	29.32	25.53	24.57	24.78	27.46	27.77	25.03	1.48252	0.535638	1.78249	2.60329	3.45428	1.76892	1.20623	1.60487	0.787416
HT_47	F5	25.12	133	LD	F	L	E	A	0.0232396	0.0126992	21.2869	24.5942	29.1263	27.492	29.4566	28.9899	27.1099	25.9519	27.5205	25.1395	22.4981	29.5676	30.7163	24.1847	30.52	26.59	26.22	25.56	28.13	28.49	33.09	27.8	26.44	30.55	26.52	24.77	25.08	28.06	30.02	25.69	1.13798	0.673538	2.50978	2.52144	2.48578	1.34046	1.75146	2.96144	1.06033
HT_48	F5	24.28	131	LD	F	H	L	B	0.0857773	0.0464163	22.0227	25.3679	31.0196	28.841	30.8727	28.4162	27.0612	26.6744	28.9214	26.1552	21.9778	29.4781	30.7928	26.2898	31.82	29.1	28.29	25.14	29.11	30	32.44	29.18	28.8	32.33	27.22	26.48	25.51	28.79	29.72	27.88	0	0.0797745	1.84898	3.85041	3.2897	1.3733	1.10594	2.70106	2.33593
HT_49	F8	29.27	144	LD	F	H	L	B	0.0277938	0.0150889	20.5439	24.1564	28.0498	26.6292	29.4381	27.4937	26.7332	25.2582	26.6785	25.9517	22.2776	28.0016	29.38	25.4157	30.27	26.48	25.92	25.68	27.47	27.75	31.78	27	25.19	29.34	25.61	24.43	24.78	27.31	27.69	24.77	1.6107	0.932537	1.92446	3.41377	2.25858	1.43037	1.98972	1.54545	0.677048
HT_50	F8	30.76	143	LD	F	E	H	A	0.00753061	0.00454747	20.4017	24.1754	27.9287	26.8471	27.3552	28.4443	25.9487	25.2955	26.8941	24.6229	22.2521	28.3645	28.9635	23.1333	30.11	26.88	25.52	25.63	27.16	27.28	31.31	27.26	25.04	29.34	25.98	24.55	25.17	27.45	28.18	24.97	1.6632	0.646091	3.9389	2.39466	2.97459	1.32456	1.70561	2.80573	0.634062
HT_51	F8	28.07	139	LD	M	E	E	B	0.00958405	0.00456383	20.5764	24.182	27.9351	26.8897	29.423	28.2748	27.967	26.3014	26.9005	26.1634	22.7942	27.4542	29.033	26.8726	30.11	26.6	26.08	25.68	27.58	27.35	32.38	26.78	25.27	29.44	25.96	24.55	24.87	27.49	27.9	24.85	1.75478	0.70137	1.96902	2.66213	1.05426	0.416557	1.79713	1.36317	0.189837
HT_52	F8	43.24	161	LD	F	E	L	A	0.00793548	0.00430808	20.8525	24.4011	28.4608	27.128	29.3262	27.6717	26.1959	25.4307	27.3446	26.0317	22.0252	29.3631	29.5007	25.3561	30.63	27.31	26.01	25.63	28.03	27.77	31.66	27.46	26.32	29.94	25.92	25.03	24.92	28.42	28.6	25.46	1.47975	0.713703	2.31643	3.51588	3.07592	1.53793	1.60359	1.74548	1.20949
HT_53	F8	25.74	138	LD	F	E	H	A	0.0119032	0.00681742	20.9629	24.2526	28.955	27.3458	29.3204	29.1342	27.5624	25.9911	26.7626	25.6843	22.2884	29.0112	30.2816	26.9102	31.29	27.21	26.19	25.74	28.03	28.04	32.25	27.65	26.24	30.45	26.5	24.72	24.7	28.2	28.37	25.6	0.97625	0.486659	2.31295	2.04405	1.70024	0.968273	2.17641	2.08359	0.93703
HT_56	F8	43.23	158	LD	M	L	H	A	0.00955497	0.00570786	21.0867	24.3339	28.587	27.4764	31.7291	31.2826	28.2981	26.62	26.5949	26.0151	22.4968	27.7972	28.4449	27.1522	30.24	26.75	25.94	24.71	27.79	27.98	32.29	28.23	26.11	30.2	25.97	25.2	24.7	28.01	30.47	25.42	1.44858	0.460437	0.00856795	0	1.06885	0.443697	2.44844	1.85714	0.83294
HT_58	F8	42.4	164	LD	M	E	L	A	0.0243733	0.0132752	21.2032	24.4538	28.6221	27.3933	30.0664	28.9512	27.0671	25.4411	27.4686	26.1011	22.2037	28.9708	29.4714	27.1936	31.19	27.07	26.2	25.12	28.14	27.76	32.33	27.61	25.9	29.9	26.2	24.73	25.08	28.07	28.43	25.55	1.53183	0.661867	1.78972	2.44986	2.41824	1.74092	1.69314	1.88957	1.24447
HT_59	F8	30.63	143	LD	F	L	E	A	0.0224299	0.0121374	21.0029	24.4372	28.7682	27.282	30.3915	27.4534	26.3416	25.7359	28.193	25.5822	22.3563	29.0959	30.481	24.6215	30.84	27.3	26.24	25.19	28.03	27.97	32.23	27.45	26.75	30.37	26.43	24.76	24.93	28.11	28.85	25.72	1.27025	0.657716	1.34912	3.83206	3.02826	1.33063	0.853186	2.29295	0.976362
HT_61	F8	31.31	149	LD	F	L	E	A	0.00874522	0.00465667	20.875	24.4492	27.9429	26.8135	29.4272	29.9005	28.2514	25.8866	26.2731	25.8978	22.0438	28.05	29.0785	27.2475	30.32	26.74	25.86	24.12	27.54	27.7	31.82	27.37	25.77	29.65	26.16	24.7	24.6	27.34	29.09	25.14	2.032	1.06265	2.24984	1.3215	1.05489	1.11641	2.70955	1.91381	1.22534
HT_63	F8	34.59	153	LD	M	H	E	B	0.0436074	0.0223628	20.4885	24.1354	27.7068	26.5663	29.973	30.011	28.3956	26.3413	26.4799	26.2549	22.9078	28.1052	28.6787	27.0318	30.55	26.37	25.55	26.16	27.61	27.48	31.56	27.28	25.15	29.59	25.76	24.52	24.94	27.24	27.95	24.66	1.9139	0.955627	1.34984	0.856732	0.55647	0.307501	2.14856	1.20252	0.00706415
HT_64	F8	27.75	142	LD	M	L	L	A	0.0227538	0.0109922	20.3282	24.3184	27.305	26.2873	29.6021	30.2301	28.0443	25.5036	25.2452	26.1556	22.2478	27.0182	28.0031	26.7042	29.73	26.29	25.2	25.91	27.06	26.95	31.41	26.95	24.88	29.1	25.48	24.59	24.79	26.84	27.5	24.74	2.31239	1.23134	1.7174	0.63431	0.904467	1.14188	3.37996	1.29843	0.663801
HT_65	F8	30.94	146	LD	M	E	L	A	0.00753061	0.00406182	20.3779	24.1306	27.6834	26.5775	29.1811	28.4092	26.0903	25.3806	26.6417	24.9654	22.1832	28.9044	29.0464	23.5332	29.95	26.46	25.44	25.97	27.14	27.11	31.22	27.24	24.98	29.42	25.71	24.65	25.24	27.26	27.85	24.79	1.87506	0.882151	2.07948	2.39623	2.79943	1.20594	1.92443	2.42975	0.669412
HT_67	F8	29.21	141	LD	F	L	H	B	0.0368986	0.0185794	20.204	23.7423	27.7301	26.6509	30.7471	26.4813	25.8749	24.8105	26.3937	25.642	21.7497	28.1454	29.3498	25.2552	30	26.28	25.29	25.47	27.27	27.17	31.32	26.95	25.14	29.1	25.53	24.23	24.4	27.24	27.82	24.61	1.55509	0.535513	0.240149	4.05091	2.74159	1.50276	1.8992	1.4799	0.829613
HT_68	F8	24.93	138	LD	M	H	L	B	0.0220433	0.011133	20.4402	24.0157	28.1168	26.6695	30.6239	28.5449	28.3882	26.1738	24.8675	26.2754	21.941	28.0461	29.1349	27.2749	30.54	26.57	26.12	25.95	27.7	27.43	32.26	27.11	25.22	30.01	25.9	24.48	24.17	27.5	28.09	25.01	1.42256	0.771032	0.61756	2.24147	0.482505	0.393624	3.67956	1.10065	0.89253
HT_70	F8	13.61	123	HD	M	L	H	B	0.0694844	0.0338618	21.6748	25.4345	29.2993	28.1722	29.874	31.2904	29.2517	27.5923	25.4942	27.3591	22.0627	28.7974	30.0626	28.4923	31.5	28.45	26.9	25.46	28.5	29.02	32.4	28.36	26.57	29.83	27.76	26.34	26.08	28.82	29.16	26.53	1.56365	0.591925	2.69106	0.819559	0.942612	0.298754	4.37649	1.34052	2.09444
HT_76	F8	16.7	130	HD	M	L	E	B	0.0215641	0.0107605	20.1686	24.015	28.0262	26.6113	27.9111	27.7065	27.607	25.6575	24.4688	26.4187	21.2926	26.9302	28.0607	26.5868	30.24	27.04	25.89	25.59	27.56	27.39	32.12	27.15	25.47	30.39	25.88	24.55	24.67	27.4	27.78	24.87	1.36506	0.681232	3.18231	2.93189	1.11567	0.761897	3.93025	0.809254	1.3929
HT_78	F8	14.1	124	HD	M	E	H	A	0.0232396	0.0122572	21.0367	24.0761	28.9426	27.4388	30.1845	30.0408	29.2199	25.8202	25.2095	26.2309	21.5393	28.2932	29.1686	27.7755	31.11	27.28	26.29	25.65	28.07	28.18	32.11	27.67	26.54	30.18	26.38	25.33	24.71	28.19	28.62	25.7	0.946007	0.351028	1.40616	1.09479	0	1.09649	3.68676	1.49438	1.64347
HT_80	F8	14.75	128	HD	F	H	L	B	0.0301898	0.0162311	20.3038	24.0445	27.83	26.5778	28.8773	27.5723	28.0062	25.4523	23.3874	26.9377	20.4045	27.2131	28.3555	26.2678	30.18	26.94	25.77	25.98	27.61	27.23	31.22	26.49	25.02	29.24	25.59	24.37	24.46	27.13	27.48	24.52	1.64851	0.801923	2.30331	3.15329	0.803664	1.05433	5.09883	0.377545	2.36817
HT_81	F8	15.01	123	HD	M	E	L	A	0.00744963	0.00386793	21.1451	24.5144	29.3159	27.8464	28.5536	28.5705	28.6161	26.2792	24.9917	26.2679	21.1466	29.0651	29.8787	27.6066	31.25	27.32	26.46	25.78	28.04	28.21	32.68	27.78	26.72	30.69	26.87	25.42	25.15	28.09	28.74	26.02	0.834998	0.20572	3.29943	2.8275	0.866128	0.899764	4.16692	1.71968	2.29852
HT_82	F8	25.57	141	HD	F	L	E	B	0.0335442	0.016395	20.5746	24.2813	28.7399	27.2142	29.177	27.4022	28.2139	25.4999	26.134	26.2039	22.0266	28.2954	29.7293	26.5286	30.27	27.51	25.91	26.17	27.84	27.95	31.69	27.88	25.7	29.15	26.12	24.86	23.97	27.77	28.28	25.37	0.994789	0.421737	2.2598	3.57946	0.852117	1.26286	2.60834	1.36745	1.0022
HT_83	F8	13.61	123	HD	M	H	E	B	0.0431282	0.0237229	20.7164	24.1711	28.2052	26.981	29.0781	28.3402	28.3228	26.0873	25.9448	26.0017	21.1473	29.0737	29.713	27.1375	30.47	26.84	26.75	25.26	27.63	27.51	31.86	28.1	25.45	29.9	26.46	24.83	24.06	27.62	28.05	25.17	1.55532	0.680789	2.38452	2.66741	0.769106	0.70137	2.82349	1.59548	1.90745
HT_87	F8	32.85	147	HD	M	H	E	B	0.0474411	0.0248643	20.4317	24.117	28.3851	26.9783	29.7872	29.4184	27.8636	26.3084	26.1044	25.6934	22.0398	24.4273	25.7713	26.6345	30.52	26.85	25.39	26.85	27.79	27.37	31.93	27.35	25.48	29.44	25.84	25.19	24.08	27.29	28.07	25.15	1.19632	0.504399	1.49636	1.41004	1.0492	0.301135	2.48476	1.72469	0.835863
HT_91	F8	11.94	116	HD	F	E	L	A	0.00736866	0.0041915	20.9417	24.3296	28.5996	27.204	30.3891	26.9896	26.8524	26.1808	26.2215	25.4706	21.9486	28.7507	29.4002	26.3626	30.82	26.92	26.13	25.69	27.83	27.64	31.93	27.49	25.76	29.91	26.22	25.17	24.94	27.96	28.48	25.49	1.356	0.652753	1.26858	4.21305	2.4345	0.802817	2.74183	2.32164	1.30111
HT_93	F8	18.34	133	HD	M	H	E	B	0.0599003	0.0321009	20.4186	24.1433	27.8373	26.6454	28.9367	28.69	26.7943	25.9926	24.2218	25.566	21.1418	28.5554	28.7808	24.4864	30.49	27.11	26.89	25.77	27.42	27.37	32.14	27.1	25.18	29.28	25.62	24.52	24.91	27.53	28.41	25.09	1.74904	0.842174	2.35179	2.14343	2.12345	0.621879	4.3723	1.85706	1.73877
HT_95	F8	10.7	120	HD	F	E	H	A	0.0260737	0.0154648	21.3012	24.5717	29.3218	27.5864	29.385	29.1888	27.4322	26.0531	24.0381	25.569	20.2941	27.5697	28.6983	24.5986	30.96	27.45	26.31	25.86	28.59	28.26	31.93	27.95	26.74	30.36	26.54	25.53	25.12	28.17	28.48	25.86	0.939648	0.576317	2.57853	2.31973	2.16067	1.23641	5.23104	2.52916	3.26155
HT_96	F8	24	137	HD	F	L	L	A	0.00736866	0.00365509	20.6754	24.0861	28.1781	27.3197	29.5534	29.3924	27.9992	25.8865	26.1898	26.3276	22.1994	28.8392	30.0862	25.2359	30.85	27.29	26.09	25.9	27.47	27.86	32.01	27.47	25.31	29.7	26.17	25.1	24.25	27.7	28.46	25.4	1.52095	0.280545	1.84781	1.55373	1.03123	0.840685	2.51695	1.20818	0.793866
HT_97	F8	28.19	148	HD	F	H	E	B	0.0287522	0.0157116	20.2022	23.6942	27.4056	26.3585	30.3402	26.9791	26.3804	24.7991	27.027	26.257	21.9622	28.5762	30.331	27.2106	30.24	26.38	26.12	24.1	27.09	27.2	31.59	26.94	25.1	29.1	25.83	24.83	24.12	27.28	27.9	24.82	1.85646	0.804745	0.623931	3.53002	2.21296	1.49099	1.24276	0.841748	0.594053
HT_102	F8	14.43	121	HD	M	L	H	A	0.00753061	0.00412862	21.1743	24.5661	29.3157	27.7034	30.0694	28.3509	28.4482	26.7858	25.4374	26.7073	21.3925	28.7681	30.3453	26.6191	31.28	27.39	26.54	25.64	28.34	28.59	32.55	27.62	26.7	30.65	26.78	25.56	25.23	28.33	28.91	26.22	0.874891	0.38847	1.82334	3.08676	1.07377	0.432935	3.76091	1.31996	2.09229
HT_103	F8	19.84	129	HD	F	E	E	A	0.0129559	0.00736967	20.3088	24.0148	27.1959	26.0725	28.7397	30.1404	28.2081	25.5876	24.7106	26.7375	22.1676	26.768	27.7618	26.312	29.66	26.66	25.24	25.69	26.66	26.82	30.59	26.35	24.58	29.16	25.5	24.43	23.61	26.72	27.12	24.56	2.27175	1.29631	2.43002	0.574301	0.590897	0.908123	3.76479	0.566786	0.594214
HT_104	F8	23.4	142	HD	M	E	H	B	0.0263561	0.0137702	20.4512	24.2086	27.9242	26.8727	30.2328	28.1755	28.1571	25.9163	25.6097	26.2475	22.3902	27.6872	29.4673	26.6407	30.35	27.06	25.95	25.41	27.43	27.18	31.67	27.2	25.35	29.56	26.12	24.88	24.86	27.52	27.88	25.05	1.70992	0.662657	1.10345	2.70564	0.808351	0.745933	3.0321	1.22332	0.538153
HT_106	F8	21.18	134	HD	F	L	E	A	0.0081784	0.00435485	20.9638	24.5129	28.7203	27.0713	29.6611	28.4667	27.8583	25.5101	24.9149	25.8708	21.3703	27.9569	29.198	26.4628	30.46	27.01	26.09	25.36	27.74	27.96	32.22	27.41	26.18	29.93	26.09	25	24.92	27.97	28.25	25.41	1.33205	0.882322	2.09341	2.83271	1.52541	1.57036	4.14523	2.01827	1.97624
HT_107	F8	25.98	144	HD	F	L	H	B	0.0445658	0.0253503	21.0129	24.5767	28.7739	27.7831	30.2215	29.1287	28.411	26.5618	26.43	26.6681	22.5364	29.0845	30.0512	27.6919	31.16	28.08	26.57	26.12	28.23	28.39	32.33	29.31	26.05	30.22	26.94	25.71	25.22	28.72	29.42	26.26	1.33461	0.226565	1.58913	2.22678	1.02886	0.574803	2.68621	1.27701	0.866283
HT_110	F8	18.63	129	HD	F	L	H	A	0.0114174	0.00674786	20.9878	24.3734	28.2246	27.1372	29.1466	30.2885	28.8126	26.4549	25.1246	26.885	21.8123	27.9346	29.2546	27.2773	31	26.78	25.97	27	27.78	27.77	32.35	27.15	26.14	29.81	26.33	25.54	24.42	27.75	29.08	25.15	1.77611	0.764804	2.55626	0.959252	0.519517	0.573936	3.88386	0.952457	1.48261
HT_111	F5	18.42	128	HD	F	E	L	A	0.0114174	0.00707396	20.3426	23.9473	28.3054	26.6331	28.4365	29.182	27.2498	25.8733	25.1121	25.8124	21.3823	27.8625	29.3436	26.2156	30.23	26.54	25.3	25.71	27.4	27.42	31.88	26.83	25.25	29.39	25.77	24.59	24.12	27.37	27.6	25.04	1.14947	0.723016	2.72046	1.5199	1.53645	0.609609	3.35043	1.47915	1.3667
HT_113	F5	17.67	123	HD	M	E	E	B	0.0105425	0.00791476	20.4656	23.967	28.1936	27.1157	27.6371	29.4758	27.8393	26.1591	25.673	25.0716	22.096	28.3949	29.3775	25.6173	30.23	26.25	25.58	25.27	27.41	27.32	31.8	27.49	25.25	29.95	25.77	24.79	24.65	27.2	28.13	25.17	1.33707	0.316158	3.59564	1.3019	1.02271	0.399621	2.86534	2.29567	0.728808
HT_116	F5	22.25	137	HD	F	L	E	B	0.0162929	0.00835533	20.675	24.2465	28.0035	26.794	29.5907	28.8004	27.936	26.2718	26.0695	25.6431	22.7823	28.2335	29.3807	27.1169	30.26	26.71	25.27	25.59	27.76	27.41	31.48	27.07	25.11	29.18	26.04	25.68	24.45	27.45	28.15	24.41	1.76956	0.880318	1.88445	2.21971	1.16839	0.52935	2.71129	1.96667	0.28495
HT_118	F5	17.65	127	HD	M	E	H	A	0.0203245	0.0116008	21.2569	24.4916	28.2967	27.2091	29.3549	29.7437	28.6915	26.17	26.5385	26.6134	21.9919	28.3328	29.4128	27.5548	31.02	26.61	26.01	24.62	27.94	27.9	32.02	27.58	26.14	29.61	26.09	25.25	24.8	28.76	28.24	25.58	1.90375	0.89257	2.54762	1.70384	0.840283	1.05851	2.66962	1.42375	1.50273
HT_119	F5	17.76	124	HD	M	E	E	B	0.0182097	0.0108005	20.5261	24.0753	28.0531	27.1117	27.9068	29.7146	28.2599	25.693	26.1504	26.3337	21.5393	29.6197	31.9179	26.9862	30.54	27.05	26.24	27.11	27.82	27.89	32.13	27.52	25.56	29.33	26.19	24.42	24.86	27.86	28.27	25.38	1.56027	0.402913	3.40867	1.14585	0.6848	0.94839	2.47067	1.11629	1.36822
HT_121	F5	23.08	135	HD	M	L	H	A	0.0192719	0.0112307	21.0672	24.4235	28.519	27.2232	29.5926	28.5183	27.9982	26.1286	26.3276	26.5368	22.5038	28.2741	29.5878	27.0297	30.52	26.53	26.19	25.5	28.04	27.98	32.56	27.69	26.49	30.23	26.23	25.37	25.17	27.8	28.32	25.87	1.54773	0.744766	2.17623	2.7955	1.39988	0.966174	2.74683	1.36659	0.857092
HT_123	F5	25.42	137	HD	M	E	L	A	0.0212962	0.0129539	20.6999	24.3158	28.1992	26.8213	28.9694	29.3653	27.8603	26.0644	25.6838	26.1399	22.0289	28.0409	29.2614	27.0919	30.41	26.38	25.75	25.6	27.69	28.08	32.14	27.32	25.69	29.51	26.13	24.88	24.64	27.56	27.94	25.14	1.61935	0.898452	2.55123	1.70035	1.28956	0.782197	3.14252	1.51537	1.08387
HT_125	F5	21.35	130	HD	M	H	E	B	0.0301898	0.0156749	20.5855	24.2094	28.4801	26.9523	29.2113	28.5519	28.4362	26.34	26.4731	27.2955	22.2354	29.6772	30.7354	27.4129	30.22	26.38	25.71	25.94	27.81	27.83	31.98	27.26	25.59	30.04	26.17	24.49	24.4	27.39	28.96	25.12	1.2273	0.656379	2.19823	2.40254	0.602573	0.395548	2.24201	0.248607	0.766179
HT_126	F5	18.86	124	HD	M	L	H	B	0.0196473	0.0106663	20.7563	24.3017	28.4835	27.6142	27.5769	29.8937	28.0032	26.8035	26.7983	27.1938	22.6924	28.3683	30.3243	25.2809	30.56	26.36	26.42	25.02	27.91	27.66	32.24	27.4	25.67	29.66	26.37	25.11	24.97	28.04	28.45	25.45	1.35906	0.129608	3.96779	1.19592	1.17069	0.0671204	2.05194	0.485425	0.4443
HT_128	F5	20.02	127	HD	M	L	L	A	0.00931204	0.00519066	20.6205	24.2055	28.1176	27.0254	30.5676	29.6627	28.4166	26.1512	25.7982	26.7058	22.31	28.9103	31.1068	27.1304	30.26	26.03	25.57	25.7	27.4	27.67	31.52	27.72	25.4	29.58	25.9	24.97	23.84	27.52	27.77	25.22	1.60705	0.600507	0.859093	1.30898	0.639353	0.601479	2.93411	0.855518	0.708805
HT_130	F5	16.55	122	HD	F	H	E	B	0.0215641	0.0119007	20.5205	24.2161	29.0354	27.0484	28.704	27.2784	26.865	25.7109	25.3996	25.9309	21.7622	29.4807	31.5773	27.4951	30.9	26.84	25.97	25.94	27.8	28.14	32.89	27.21	25.61	29.71	26.12	24.96	24.79	27.87	28.04	25.23	0.639832	0.52808	2.67333	3.64389	2.14162	0.992484	3.2834	1.58102	1.20728
HT_134	F5	17.57	126	HD	F	L	E	A	0.00947399	0.00591385	20.4157	24.1076	27.6538	26.3133	28.5871	27.9158	27.9504	25.7826	24.8667	26.0057	21.8555	28.0952	29.4311	26.4743	30.27	26.74	25.49	25.4	27.52	27.14	31.41	26.94	25.09	28.86	25.73	24.58	24.66	27.17	28.01	24.99	1.91463	1.15629	2.68344	2.89964	0.949394	0.813898	3.70944	1.39943	1.00713
HT_137	F5	22.51	133	HD	M	L	L	A	0.00971691	0.00547124	21.1033	24.2595	28.9865	27.1879	29.4217	28.5579	28.1622	26.3721	27.4669	24.5518	22.2091	29.2693	30.3162	25.9952	30.54	26.64	25.79	25.25	27.89	28.12	32.18	27.82	26.09	30.42	26.08	24.55	24.88	27.88	28.29	25.45	1.02333	0.72315	2.29024	2.69898	1.17902	0.665819	1.5507	3.29477	1.09493
HT_140	F5	28.64	143	HD	M	H	E	B	0.0527123	0.0281583	20.3403	23.9342	28.3062	27.0105	29.5064	28.2652	27.377	25.555	25.3498	26.3884	21.4966	28.5768	29.6376	26.7028	30.38	26.32	26.49	25.7	27.55	27.92	31.88	27.67	25.43	29.64	26.13	24.82	24.34	27.55	28.07	24.95	1.14137	0.33831	1.64333	2.42945	1.40193	0.920688	3.10553	0.895899	1.24523
HT_141	F5	16.48	126	HD	F	E	L	A	0.0138466	0.00676765	20.9241	24.2491	28.6077	27.2705	29.2992	29.4392	28.3589	26.9368	26.6142	25.2815	21.4912	29.412	30.4079	26.4004	30.67	26.63	26.24	25.27	27.94	27.77	32.14	27.46	26.17	29.62	26.27	25.23	25.1	28.1	28.42	25.37	1.30105	0.539472	2.3116	1.71658	0.881144	0	2.30221	2.46386	1.7117
HT_147	F5	18.83	131	HD	M	L	L	B	0.0253977	0.0143978	20.3035	24.0456	27.6494	26.5924	28.8713	26.9213	25.4543	25.1916	24.8271	26.2587	21.5882	27.6455	28.8085	25.8668	29.67	26.36	26.3	26.1	27.07	27.31	31.08	26.81	24.94	29.11	25.88	24.44	24.05	27.21	27.92	24.76	1.82952	0.787715	2.30966	3.8046	3.35597	1.31538	3.65951	1.0569	1.18488
HT_151	F5	14.5	122	HD	M	H	L	B	0.0436074	0.0252358	20.4481	24.0035	28.8055	27.0952	29.0746	29.4977	27.8382	26.0946	24.9975	26.5155	21.1766	28.6398	29.3481	27.7178	30.05	26.75	26.23	25.9	27.46	28.01	31.51	27.45	25.46	29.89	26.05	24.66	24.3	27.31	28.09	25.01	0.732567	0.344033	2.16554	1.28733	1.03121	0.471543	3.54827	0.859244	1.65556
HT_153	F5	19.85	126	HD	F	H	L	B	0.0517539	0.0283738	20.2696	23.9362	28.0881	26.7033	30.1012	29.5302	28.3216	25.7712	25.2383	26.2794	21.908	28.3632	29.7748	26.3944	30.3	26.96	25.19	25.06	27.28	27.35	31.42	27.15	25.17	29.34	25.68	24.37	25.15	27.18	27.38	24.81	1.32206	0.60807	1.01106	1.12704	0.41992	0.667074	3.17953	0.967386	0.796366
HT_154	F5	27.78	146	HD	F	L	H	B	0.0239601	0.0109708	21.1472	24.5192	29.0989	28.0555	29.7014	29.9547	28.6917	26.9175	27.1681	26.5132	22.7702	24.9534	25.9919	27.3624	31.13	26.8	26.8	25.82	28.26	28.39	32.12	28.3	26.28	30.04	27.07	25.49	24.21	28.82	28.7	26.25	1.0554	0	2.15497	1.44663	0.793949	0.264823	1.99383	1.47774	0.678236
[truncated: 19 more columns]
